# Supplementary material for: Doxorubicin induces trans-differentiation and MMP1 expression in cardiac fibroblasts via cell death-independent pathways
Source: PLoS One. 2019 Sep 12;14(9):e0221940. doi: 10.1371/journal.pone.0221940 (PMC6742217; doi:10.1371/journal.pone.0221940)
Supplement: S1 File — (XLSX) [file pone.0221940.s011.xlsx]

## Sheet: HCF 6h
FeatureNum	LOGRatio	Control_gSig_Average	Test_gSig_Average	ProbeID	GenbankAccession	GeneSymbol	AR3192_01_ScaleSig	AR3192_01_gSigEval	AR3192_02_ScaleSig	AR3192_02_gSigEval	Description
8425	1.73999	2154.7	7197.42	A_24_P122137	NM_002309	LIF	2154.7	2	7197.42	2	Homo sapiens LIF, interleukin 6 family cytokine (LIF), transcript variant 1, mRNA [NM_002309]
51188	1.54972	14.4693	42.3605	A_23_P501713	NM_032556	IL1F10	14.4693	1	42.3605	2	Homo sapiens interleukin 1 family member 10 (IL1F10), transcript variant 1, mRNA [NM_032556]
731	1.45912	15.758	43.325	A_23_P91943	NM_000882	IL12A	15.758	1	43.325	2	Homo sapiens interleukin 12A (IL12A), transcript variant 1, mRNA [NM_000882]
7563	1.11809	54.506	118.311	A_33_P3290780	NM_001185156	IL24	54.506	2	118.311	2	Homo sapiens interleukin 24 (IL24), transcript variant 3, mRNA [NM_001185156]
1063	0.527285	7.80314	11.246	A_33_P3407013	XM_005249745	IL6	7.80314	1	11.246	1	interleukin 6 [Source:HGNC Symbol;Acc:HGNC:6018] [ENST00000406575]
22383	0.362999	5770.16	7420.98	A_23_P72096	NM_000575	IL1A	5770.16	2	7420.98	2	Homo sapiens interleukin 1 alpha (IL1A), mRNA [NM_000575]
30513	0.640624	55121.2	85934.1	A_23_P79518	NM_000576	IL1B	55121.2	2	85934.1	2	Homo sapiens interleukin 1 beta (IL1B), mRNA [NM_000576]
12482	0.10923	89.8852	96.9549	A_23_P167479	NM_014443	IL17B	89.8852	2	96.9549	2	Homo sapiens interleukin 17B (IL17B), transcript variant 1, mRNA [NM_014443]
42303	0.478394	2230.79	3107.92	A_33_P3346826	NM_001012633	IL32	2230.79	2	3107.92	2	Homo sapiens interleukin 32 (IL32), transcript variant 4, mRNA [NM_001012633]
9126	0.228416	26734.9	31321.2	A_23_P150053	NM_001613	ACTA2	26734.9	2	31321.2	2	Homo sapiens actin, alpha 2, smooth muscle, aorta (ACTA2), transcript variant 2, mRNA [NM_001613]
604	0.201254	6966.42	8009.27	A_24_P79054	NM_000660	TGFB1	6966.42	2	8009.27	2	Homo sapiens transforming growth factor beta 1 (TGFB1), mRNA [NM_000660]
27112	0.120965	131.755	143.279	A_23_P40174	NM_004994	MMP9	131.755	2	143.279	2	Homo sapiens matrix metallopeptidase 9 (MMP9), mRNA [NM_004994]
50061	0.0592587	695754	724927	A_23_P1691	NM_002421	MMP1	695754	2	724927	2	Homo sapiens matrix metallopeptidase 1 (MMP1), transcript variant 1, mRNA [NM_002421]
60297	-0.0238731	5851.87	5755.83	A_33_P3237135	NM_004530	MMP2	5851.87	2	5755.83	2	Homo sapiens matrix metallopeptidase 2 (MMP2), transcript variant 1, mRNA [NM_004530]
38414	0.732271	47.9512	79.659	A_23_P57417	NM_005940	MMP11	47.9512	2	79.659	2	Homo sapiens matrix metallopeptidase 11 (MMP11), transcript variant 1, mRNA [NM_005940]
3979	0.345751	6947.06	8828.41	A_23_P203888	NM_002429	MMP19	6947.06	2	8828.41	2	Homo sapiens matrix metallopeptidase 19 (MMP19), transcript variant 1, mRNA [NM_002429]
17721	0.330193	180.005	226.299	A_33_P3398331	NM_006690	MMP24	180.005	2	226.299	2	Homo sapiens matrix metallopeptidase 24 (MMP24), mRNA [NM_006690]
46179	-0.278756	104.151	85.852	A_23_P161698	NM_002422	MMP3	104.151	2	85.852	2	Homo sapiens matrix metallopeptidase 3 (MMP3), mRNA [NM_002422]
60810	0.311235	391.129	485.301	A_24_P116535	NM_002428	MMP15	391.129	2	485.301	2	Homo sapiens matrix metallopeptidase 15 (MMP15), mRNA [NM_002428]
35091	0.196908	230460	264162	A_24_P277934	NM_000089	COL1A2	230460	2	264162	2	Homo sapiens collagen type I alpha 2 chain (COL1A2), mRNA [NM_000089]
39453	0.0398902	386586	397424	A_33_P3304668	NM_000088	COL1A1	386586	2	397424	2	Homo sapiens collagen type I alpha 1 chain (COL1A1), mRNA [NM_000088]
38543	0.548219	4454.79	6514.14	A_23_P113701	NM_002607	PDGFA	4454.79	2	6514.14	2	Homo sapiens platelet derived growth factor subunit A (PDGFA), transcript variant 1, mRNA [NM_002607]
54954	-0.65442	109255	69413.1	A_23_P19663	NM_001901	CTGF	109255	2	69413.1	2	Homo sapiens connective tissue growth factor (CTGF), mRNA [NM_001901]

## Sheet: HCF 24h
FeatureNum	LOGRatio	Control_gSig_Average	Test_gSig_Average	ProbeID	GenbankAccession	GeneSymbol	AR3192_03_ScaleSig	AR3192_03_gSigEval	AR3192_04_ScaleSig	AR3192_04_gSigEval	Description
17559	2.83774	466.298	3333.56	A_33_P3232692	NM_001185156	IL24	466.298	2	3333.56	2	Homo sapiens interleukin 24 (IL24), transcript variant 3, mRNA [NM_001185156]
12482	1.98443	56.5936	223.945	A_23_P167479	NM_014443	IL17B	56.5936	2	223.945	2	Homo sapiens interleukin 17B (IL17B), transcript variant 1, mRNA [NM_014443]
8425	1.96497	2544.74	9934.77	A_24_P122137	NM_002309	LIF	2544.74	2	9934.77	2	Homo sapiens LIF, interleukin 6 family cytokine (LIF), transcript variant 1, mRNA [NM_002309]
731	1.54988	17.7089	51.8506	A_23_P91943	NM_000882	IL12A	17.7089	1	51.8506	2	Homo sapiens interleukin 12A (IL12A), transcript variant 1, mRNA [NM_000882]
22383	1.52689	819.67	2361.99	A_23_P72096	NM_000575	IL1A	819.67	2	2361.99	2	Homo sapiens interleukin 1 alpha (IL1A), mRNA [NM_000575]
6667	1.36739	164.632	424.757	A_23_P51126	NM_016232	IL1RL1	164.632	2	424.757	2	Homo sapiens interleukin 1 receptor like 1 (IL1RL1), transcript variant 1, mRNA [NM_016232]
30513	1.23907	53480.6	126239	A_23_P79518	NM_000576	IL1B	53480.6	2	126239	2	Homo sapiens interleukin 1 beta (IL1B), mRNA [NM_000576]
59755	1.01447	4705.77	9506.45	A_23_P15146	NM_001012631	IL32	4705.77	2	9506.45	2	Homo sapiens interleukin 32 (IL32), transcript variant 1, mRNA [NM_001012631]
51188	0.911762	24.1931	45.5156	A_23_P501713	NM_032556	IL1F10	24.1931	1	45.5156	2	Homo sapiens interleukin 1 family member 10 (IL1F10), transcript variant 1, mRNA [NM_032556]
55138	0.334645	5125.83	6464.02	A_23_P71037	NM_000600	IL6	5125.83	2	6464.02	2	Homo sapiens interleukin 6 (IL6), transcript variant 1, mRNA [NM_000600]
9126	0.525588	22763	32767.7	A_23_P150053	NM_001613	ACTA2	22763	2	32767.7	2	Homo sapiens actin, alpha 2, smooth muscle, aorta (ACTA2), transcript variant 2, mRNA [NM_001613]
604	-0.285864	8827.66	7240.89	A_24_P79054	NM_000660	TGFB1	8827.66	2	7240.89	2	Homo sapiens transforming growth factor beta 1 (TGFB1), mRNA [NM_000660]
54954	-0.0369527	73735.3	71870.6	A_23_P19663	NM_001901	CTGF	73735.3	2	71870.6	2	Homo sapiens connective tissue growth factor (CTGF), mRNA [NM_001901]
12318	0.299828	1036.2	1275.56	A_33_P3372666	NM_033023	PDGFA	1036.2	2	1275.56	2	Homo sapiens platelet derived growth factor subunit A (PDGFA), transcript variant 2, mRNA [NM_033023]
46179	1.18175	54.5462	123.739	A_23_P161698	NM_002422	MMP3	54.5462	2	123.739	2	Homo sapiens matrix metallopeptidase 3 (MMP3), mRNA [NM_002422]
38414	1.17153	95.0815	214.172	A_23_P57417	NM_005940	MMP11	95.0815	2	214.172	2	Homo sapiens matrix metallopeptidase 11 (MMP11), transcript variant 1, mRNA [NM_005940]
17721	0.517708	136.091	194.838	A_33_P3398331	NM_006690	MMP24	136.091	2	194.838	2	Homo sapiens matrix metallopeptidase 24 (MMP24), mRNA [NM_006690]
60810	0.92168	559.295	1059.48	A_24_P116535	NM_002428	MMP15	559.295	2	1059.48	2	Homo sapiens matrix metallopeptidase 15 (MMP15), mRNA [NM_002428]
3979	0.831015	7404.41	13172	A_23_P203888	NM_002429	MMP19	7404.41	2	13172	2	Homo sapiens matrix metallopeptidase 19 (MMP19), transcript variant 1, mRNA [NM_002429]
9997	0.603561	828309	1.25858e+06	A_23_P1691	NM_002421	MMP1	828309	2	1.25858e+06	2	Homo sapiens matrix metallopeptidase 1 (MMP1), transcript variant 1, mRNA [NM_002421]
50862	0.575507	848067	1.26379e+06	A_23_P1691	NM_002421	MMP1	848067	2	1.26379e+06	2	Homo sapiens matrix metallopeptidase 1 (MMP1), transcript variant 1, mRNA [NM_002421]
18353	0.54862	851453	1.24541e+06	A_23_P1691	NM_002421	MMP1	851453	2	1.24541e+06	2	Homo sapiens matrix metallopeptidase 1 (MMP1), transcript variant 1, mRNA [NM_002421]
23961	0.486699	816387	1.14395e+06	A_23_P1691	NM_002421	MMP1	816387	2	1.14395e+06	2	Homo sapiens matrix metallopeptidase 1 (MMP1), transcript variant 1, mRNA [NM_002421]
34402	0.485662	781636	1.09447e+06	A_23_P1691	NM_002421	MMP1	781636	2	1.09447e+06	2	Homo sapiens matrix metallopeptidase 1 (MMP1), transcript variant 1, mRNA [NM_002421]
60297	0.414978	5832.8	7776.75	A_33_P3237135	NM_004530	MMP2	5832.8	2	7776.75	2	Homo sapiens matrix metallopeptidase 2 (MMP2), transcript variant 1, mRNA [NM_004530]
27112	0.0540884	128.536	133.446	A_23_P40174	NM_004994	MMP9	128.536	2	133.446	2	Homo sapiens matrix metallopeptidase 9 (MMP9), mRNA [NM_004994]
35091	0.0165273	238993	241747	A_24_P277934	NM_000089	COL1A2	238993	2	241747	2	Homo sapiens collagen type I alpha 2 chain (COL1A2), mRNA [NM_000089]
39453	-0.234665	317974	270241	A_33_P3304668	NM_000088	COL1A1	317974	2	270241	2	Homo sapiens collagen type I alpha 1 chain (COL1A1), mRNA [NM_000088]

## Sheet: NHDF 6h
FeatureNum	LOGRatio	Control_gSig_Average	Test_gSig_Average	ProbeID	GenbankAccession	GeneSymbol	AR3191_03_ScaleSig	AR3191_03_gSigEval	AR3191_04_ScaleSig	AR3191_04_gSigEval	Description
1063	2.84581	6.87307	49.411	A_33_P3407013	XM_005249745	IL6	6.87307	0	49.411	2	interleukin 6 [Source:HGNC Symbol;Acc:HGNC:6018] [ENST00000406575]
30513	2.62422	133.838	825.183	A_23_P79518	NM_000576	IL1B	133.838	2	825.183	2	Homo sapiens interleukin 1 beta (IL1B), mRNA [NM_000576]
8425	1.49377	544.368	1533.07	A_24_P122137	NM_002309	LIF	544.368	2	1533.07	2	Homo sapiens LIF, interleukin 6 family cytokine (LIF), transcript variant 1, mRNA [NM_002309]
16801	0.900819	22.1479	41.353	A_23_P213706	NM_000589	IL4	22.1479	1	41.353	2	Homo sapiens interleukin 4 (IL4), transcript variant 1, mRNA [NM_000589]
32860	0.290485	119.464	146.111	A_23_P31945	NM_033439	IL33	119.464	2	146.111	2	Homo sapiens interleukin 33 (IL33), transcript variant 1, mRNA [NM_033439]
42303	0.121247	215.165	234.03	A_33_P3346826	NM_001012633	IL32	215.165	2	234.03	2	Homo sapiens interleukin 32 (IL32), transcript variant 4, mRNA [NM_001012633]
22785	0.0720176	111.639	117.354	A_23_P5654	NM_014439	IL37	111.639	2	117.354	2	Homo sapiens interleukin 37 (IL37), transcript variant 1, mRNA [NM_014439]
44833	0.0225327	275.622	279.96	A_23_P8961	NM_000880	IL7	275.622	2	279.96	2	Homo sapiens interleukin 7 (IL7), transcript variant 1, mRNA [NM_000880]
13516	0.809752	6.69704	11.7393	A_23_P61057	NM_004513	IL16	6.69704	0	11.7393	1	Homo sapiens interleukin 16 (IL16), transcript variant 1, mRNA [NM_004513]
31129	0.723948	29.3836	48.5327	A_24_P402438	NM_003238	TGFB2	29.3836	1	48.5327	2	Homo sapiens transforming growth factor beta 2 (TGFB2), transcript variant 2, mRNA [NM_003238]
36859	0.164972	68.9551	77.3086	A_23_P88404	NM_003239	TGFB3	68.9551	2	77.3086	2	Homo sapiens transforming growth factor beta 3 (TGFB3), transcript variant 1, mRNA [NM_003239]
604	-0.0462903	6235.51	6038.61	A_24_P79054	NM_000660	TGFB1	6235.51	2	6038.61	2	Homo sapiens transforming growth factor beta 1 (TGFB1), mRNA [NM_000660]
54954	-0.193723	23264.8	20341.5	A_23_P19663	NM_001901	CTGF	23264.8	2	20341.5	2	Homo sapiens connective tissue growth factor (CTGF), mRNA [NM_001901]
38543	0.889654	912.623	1690.85	A_23_P113701	NM_002607	PDGFA	912.623	2	1690.85	2	Homo sapiens platelet derived growth factor subunit A (PDGFA), transcript variant 1, mRNA [NM_002607]
9126	0.0802955	56598.5	59837.9	A_23_P150053	NM_001613	ACTA2	56598.5	2	59837.9	2	Homo sapiens actin, alpha 2, smooth muscle, aorta (ACTA2), transcript variant 2, mRNA [NM_001613]
35091	0.0827465	240064	254235	A_24_P277934	NM_000089	COL1A2	240064	2	254235	2	Homo sapiens collagen type I alpha 2 chain (COL1A2), mRNA [NM_000089]
39453	-0.201375	156900	136459	A_33_P3304668	NM_000088	COL1A1	156900	2	136459	2	Homo sapiens collagen type I alpha 1 chain (COL1A1), mRNA [NM_000088]
14643	0.616962	47.9673	73.5647	A_33_P3398316	NM_022122	MMP27	47.9673	2	73.5647	2	Homo sapiens matrix metallopeptidase 27 (MMP27), mRNA [NM_022122]
38414	0.533194	876.702	1268.7	A_23_P57417	NM_005940	MMP11	876.702	2	1268.7	2	Homo sapiens matrix metallopeptidase 11 (MMP11), transcript variant 1, mRNA [NM_005940]
46125	0.247171	200753	238269	A_23_P1691	NM_002421	MMP1	200753	2	238269	2	Homo sapiens matrix metallopeptidase 1 (MMP1), transcript variant 1, mRNA [NM_002421]
46179	0.107344	312767	336927	A_23_P161698	NM_002422	MMP3	312767	2	336927	2	Homo sapiens matrix metallopeptidase 3 (MMP3), mRNA [NM_002422]
60297	0.0244118	17384.8	17681.4	A_33_P3237135	NM_004530	MMP2	17384.8	2	17681.4	2	Homo sapiens matrix metallopeptidase 2 (MMP2), transcript variant 1, mRNA [NM_004530]
27112	-0.117816	146.479	134.992	A_23_P40174	NM_004994	MMP9	146.479	2	134.992	2	Homo sapiens matrix metallopeptidase 9 (MMP9), mRNA [NM_004994]

## Sheet: NHDF 24h
FeatureNum	LOGRatio	Control_gSig_Average	Test_gSig_Average	ProbeID	GenbankAccession	GeneSymbol	AR3191_03_ScaleSig	AR3191_03_gSigEval	AR3191_04_ScaleSig	AR3191_04_gSigEval	Description
1063	3.41619	6.69187	71.4369	A_33_P3407013	XM_005249745	IL6	6.69187	0	71.4369	2	interleukin 6 [Source:HGNC Symbol;Acc:HGNC:6018] [ENST00000406575]
784	2.87722	7.67621	56.3996	A_24_P73599	NM_172217	IL16	7.67621	0	56.3996	2	Homo sapiens interleukin 16 (IL16), transcript variant 2, mRNA [NM_172217]
8425	2.26243	193.553	928.666	A_24_P122137	NM_002309	LIF	193.553	2	928.666	2	Homo sapiens LIF, interleukin 6 family cytokine (LIF), transcript variant 1, mRNA [NM_002309]
32860	1.23527	53.5275	126.017	A_23_P31945	NM_033439	IL33	53.5275	2	126.017	2	Homo sapiens interleukin 33 (IL33), transcript variant 1, mRNA [NM_033439]
42303	0.590626	196.617	296.086	A_33_P3346826	NM_001012633	IL32	196.617	2	296.086	2	Homo sapiens interleukin 32 (IL32), transcript variant 4, mRNA [NM_001012633]
25555	0.544021	27.8305	40.5777	A_23_P100386	NM_152456	IL34	27.8305	1	40.5777	2	Homo sapiens interleukin 34 (IL34), transcript variant 1, mRNA [NM_152456]
17559	0.413485	93.0662	123.955	A_33_P3232692	NM_001185156	IL24	93.0662	2	123.955	2	Homo sapiens interleukin 24 (IL24), transcript variant 3, mRNA [NM_001185156]
44833	0.217893	379.179	440.998	A_23_P8961	NM_000880	IL7	379.179	2	440.998	2	Homo sapiens interleukin 7 (IL7), transcript variant 1, mRNA [NM_000880]
30513	2.21277	115.281	534.401	A_23_P79518	NM_000576	IL1B	115.281	2	534.401	2	Homo sapiens interleukin 1 beta (IL1B), mRNA [NM_000576]
36859	0.218292	176.962	205.87	A_23_P88404	NM_003239	TGFB3	176.962	2	205.87	2	Homo sapiens transforming growth factor beta 3 (TGFB3), transcript variant 1, mRNA [NM_003239]
22785	-0.528567	134.631	93.3322	A_23_P5654	NM_014439	IL37	134.631	2	93.3322	2	Homo sapiens interleukin 37 (IL37), transcript variant 1, mRNA [NM_014439]
16801	-0.341388	30.5463	24.1097	A_23_P213706	NM_000589	IL4	30.5463	1	24.1097	1	Homo sapiens interleukin 4 (IL4), transcript variant 1, mRNA [NM_000589]
9126	-0.251741	59264.9	49775.5	A_23_P150053	NM_001613	ACTA2	59264.9	2	49775.5	2	Homo sapiens actin, alpha 2, smooth muscle, aorta (ACTA2), transcript variant 2, mRNA [NM_001613]
38414	1.43585	1307.4	3537.06	A_23_P57417	NM_005940	MMP11	1307.4	2	3537.06	2	Homo sapiens matrix metallopeptidase 11 (MMP11), transcript variant 1, mRNA [NM_005940]
60810	0.897844	595.816	1110.17	A_24_P116535	NM_002428	MMP15	595.816	2	1110.17	2	Homo sapiens matrix metallopeptidase 15 (MMP15), mRNA [NM_002428]
18768	0.815189	303.053	533.231	A_23_P150316	NM_002426	MMP12	303.053	2	533.231	2	Homo sapiens matrix metallopeptidase 12 (MMP12), mRNA [NM_002426]
15820	0.732939	6414.82	10661.6	A_24_P82106	NM_004995	MMP14	6414.82	2	10661.6	2	Homo sapiens matrix metallopeptidase 14 (MMP14), mRNA [NM_004995]
3979	0.6904	4546.78	7337.28	A_23_P203888	NM_002429	MMP19	4546.78	2	7337.28	2	Homo sapiens matrix metallopeptidase 19 (MMP19), transcript variant 1, mRNA [NM_002429]
6209	0.651584	103.337	162.332	A_23_P13094	NM_002425	MMP10	103.337	2	162.332	2	Homo sapiens matrix metallopeptidase 10 (MMP10), mRNA [NM_002425]
18353	0.561244	166126	245125	A_23_P1691	NM_002421	MMP1	166126	2	245125	2	Homo sapiens matrix metallopeptidase 1 (MMP1), transcript variant 1, mRNA [NM_002421]
60297	0.498983	17967	25391.3	A_33_P3237135	NM_004530	MMP2	17967	2	25391.3	2	Homo sapiens matrix metallopeptidase 2 (MMP2), transcript variant 1, mRNA [NM_004530]
27112	0.182215	118.793	134.785	A_23_P40174	NM_004994	MMP9	118.793	2	134.785	2	Homo sapiens matrix metallopeptidase 9 (MMP9), mRNA [NM_004994]
31129	0.788532	42.3938	73.2275	A_24_P402438	NM_003238	TGFB2	42.3938	2	73.2275	2	Homo sapiens transforming growth factor beta 2 (TGFB2), transcript variant 2, mRNA [NM_003238]
604	0.21535	5583.44	6482.29	A_24_P79054	NM_000660	TGFB1	5583.44	2	6482.29	2	Homo sapiens transforming growth factor beta 1 (TGFB1), mRNA [NM_000660]
54954	0.127473	8798.19	9610.95	A_23_P19663	NM_001901	CTGF	8798.19	2	9610.95	2	Homo sapiens connective tissue growth factor (CTGF), mRNA [NM_001901]
38543	1.03928	549.891	1130.14	A_23_P113701	NM_002607	PDGFA	549.891	2	1130.14	2	Homo sapiens platelet derived growth factor subunit A (PDGFA), transcript variant 1, mRNA [NM_002607]
24271	0.273897	312238	377518	A_24_P277934	NM_000089	COL1A2	312238	2	377518	2	Homo sapiens collagen type I alpha 2 chain (COL1A2), mRNA [NM_000089]
39453	-0.0539053	172421	166097	A_33_P3304668	NM_000088	COL1A1	172421	2	166097	2	Homo sapiens collagen type I alpha 1 chain (COL1A1), mRNA [NM_000088]

## Sheet: mCF 6h
FeatureNum	LOGRatio	Control_gSig_Average	Test_gSig_Average	ProbeID	GenbankAccession	GeneSymbol	AR3191_01_ScaleSig	AR3191_01_gSigEval	AR3191_02_ScaleSig	AR3191_02_gSigEval	Description
44443	-0.0660107	34676.2	33125.4	A_51_P450957	NM_007392	Acta2	34676.2	2	33125.4	2	Mus musculus actin, alpha 2, smooth muscle, aorta (Acta2), mRNA [NM_007392]
10009	-0.205835	3646.3	3161.48	A_55_P2733612	NM_031168	Il6	3646.3	2	3161.48	2	Mus musculus interleukin 6 (Il6), transcript variant 1, mRNA [NM_031168]
54432	0.0881702	617.464	656.378	A_51_P390715	NM_011577	Tgfb1	617.464	2	656.378	2	Mus musculus transforming growth factor, beta 1 (Tgfb1), mRNA [NM_011577]
11853	-0.17251	148840	132065	A_51_P157042	NM_010217	Ctgf	148840	2	132065	2	Mus musculus connective tissue growth factor (Ctgf), mRNA [NM_010217]
11662	0.417646	896.376	1197.33	A_51_P370099	NM_008808	Pdgfa	896.376	2	1197.33	2	Mus musculus platelet derived growth factor, alpha (Pdgfa), mRNA [NM_008808]
42382	0.262294	201.866	242.115	A_66_P134488	NM_008501	Lif	201.866	2	242.115	2	Mus musculus leukemia inhibitory factor (Lif), transcript variant 1, mRNA [NM_008501]
11462	3.07464	2.23525	18.8315	A_51_P220062	NM_008609	Mmp15	2.23525	0	18.8315	2	Mus musculus matrix metallopeptidase 15 (Mmp15), mRNA [NM_008609]
1352	0.597723	2476.61	3747.91	A_51_P341736	NM_008610	Mmp2	2476.61	2	3747.91	2	Mus musculus matrix metallopeptidase 2 (Mmp2), mRNA [NM_008610]
44184	0.0750356	61.917	65.2225	A_55_P2105643	NM_032007	Mmp1b	61.917	2	65.2225	2	Mus musculus matrix metallopeptidase 1b (interstitial collagenase) (Mmp1b), mRNA [NM_032007]
42005	0.484952	2.0737	2.90222	A_51_P185688	NM_032006	Mmp1a	2.0737	0	2.90222	0	Mus musculus matrix metallopeptidase 1a (interstitial collagenase) (Mmp1a), mRNA [NM_032006]
57848	0.0543233	74957.3	77833.6	A_52_P525107	NM_007742	Col1a1	74957.3	2	77833.6	2	Mus musculus collagen, type I, alpha 1 (Col1a1), mRNA [NM_007742]
19682	-0.0493763	136100	131520	A_51_P182303	NM_007743	Col1a2	136100	2	131520	2	Mus musculus collagen, type I, alpha 2 (Col1a2), mRNA [NM_007743]

## Sheet: mCF 24h
FeatureNum	LOGRatio	Control_gSig_Average	Test_gSig_Average	ProbeID	GenbankAccession	GeneSymbol	AR3191_03_ScaleSig	AR3191_03_gSigEval	AR3191_04_ScaleSig	AR3191_04_gSigEval	Description
15162	-0.117146	94983.2	87575.5	A_52_P420504	NM_007392	Acta2	94983.2	2	87575.5	2	Mus musculus actin, alpha 2, smooth muscle, aorta (Acta2), mRNA [NM_007392]
54432	0.205223	327.402	377.45	A_51_P390715	NM_011577	Tgfb1	327.402	2	377.45	2	Mus musculus transforming growth factor, beta 1 (Tgfb1), mRNA [NM_011577]
4874	0.354509	119.022	152.176	A_66_P124871	NM_029646	Il34	119.022	2	152.176	2	Mus musculus interleukin 34 (Il34), transcript variant 2, mRNA [NM_029646]
3836	0.220409	72.5133	84.4826	A_51_P267783	NM_008350	Il11	72.5133	2	84.4826	2	Mus musculus interleukin 11 (Il11), transcript variant 1, mRNA [NM_008350]
52979	0.208622	105.948	122.432	A_51_P325165	NM_145636	Il27	105.948	2	122.432	2	Mus musculus interleukin 27 (Il27), mRNA [NM_145636]
10009	0.179917	2543.86	2881.73	A_55_P2733612	NM_031168	Il6	2543.86	2	2881.73	2	Mus musculus interleukin 6 (Il6), transcript variant 1, mRNA [NM_031168]
42836	0.00704458	594.237	597.146	A_51_P372702	NM_010551	Il16	594.237	2	597.146	2	Mus musculus interleukin 16 (Il16), mRNA [NM_010551]
11853	0.0212646	99143.1	100615	A_51_P157042	NM_010217	Ctgf	99143.1	2	100615	2	Mus musculus connective tissue growth factor (Ctgf), mRNA [NM_010217]
635	0.372109	6572.22	8506.06	A_55_P2007470	NM_008808	Pdgfa	6572.22	2	8506.06	2	Mus musculus platelet derived growth factor, alpha (Pdgfa), mRNA [NM_008808]
42382	-0.29801	85.0531	69.1799	A_66_P134488	NM_008501	Lif	85.0531	2	69.1799	2	Mus musculus leukemia inhibitory factor (Lif), transcript variant 1, mRNA [NM_008501]
19355	3.89302	3.12983	46.4982	A_55_P2024803	NM_001320076	Mmp12	3.12983	0	46.4982	2	Mus musculus matrix metallopeptidase 12 (Mmp12), transcript variant 2, mRNA [NM_001320076]
6310	1.4454	2.828	7.70173	A_55_P2150612	NM_001320300	Mmp28	2.828	0	7.70173	1	Mus musculus matrix metallopeptidase 28 (epilysin) (Mmp28), transcript variant 3, mRNA [NM_001320300]
11462	0.54409	11.2792	16.4463	A_51_P220062	NM_008609	Mmp15	11.2792	1	16.4463	2	Mus musculus matrix metallopeptidase 15 (Mmp15), mRNA [NM_008609]
1352	0.455891	3184.84	4368.42	A_51_P341736	NM_008610	Mmp2	3184.84	2	4368.42	2	Mus musculus matrix metallopeptidase 2 (Mmp2), mRNA [NM_008610]
18817	0.349635	61.3707	78.2009	A_66_P130161	NM_021412	Mmp19	61.3707	2	78.2009	2	Mus musculus matrix metallopeptidase 19 (Mmp19), transcript variant 1, mRNA [NM_021412]
25689	0.260978	950.206	1138.62	A_51_P293087	NM_008606	Mmp11	950.206	2	1138.62	2	Mus musculus matrix metallopeptidase 11 (Mmp11), transcript variant 1, mRNA [NM_008606]
50037	0.249434	1326.09	1576.38	A_52_P304128	NM_008608	Mmp14	1326.09	2	1576.38	2	Mus musculus matrix metallopeptidase 14 (membrane-inserted) (Mmp14), mRNA [NM_008608]
44184	-0.857117	63.4704	35.0391	A_55_P2105643	NM_032007	Mmp1b	63.4704	2	35.0391	2	Mus musculus matrix metallopeptidase 1b (interstitial collagenase) (Mmp1b), mRNA [NM_032007]
42005	-0.169995	3.14937	2.7993	A_51_P185688	NM_032006	Mmp1a	3.14937	0	2.7993	0	Mus musculus matrix metallopeptidase 1a (interstitial collagenase) (Mmp1a), mRNA [NM_032006]
57848	0.158289	82194.5	91726	A_52_P525107	NM_007742	Col1a1	82194.5	2	91726	2	Mus musculus collagen, type I, alpha 1 (Col1a1), mRNA [NM_007742]
19682	0.031344	146727	149949	A_51_P182303	NM_007743	Col1a2	146727	2	149949	2	Mus musculus collagen, type I, alpha 2 (Col1a2), mRNA [NM_007743]
