# Supplementary material for: Doxorubicin induces trans-differentiation and MMP1 expression in cardiac fibroblasts via cell death-independent pathways
Source: PLoS One. 2019 Sep 12;14(9):e0221940. doi: 10.1371/journal.pone.0221940 (PMC6742217; doi:10.1371/journal.pone.0221940)
Supplement: S2 File — (XLSX) [file pone.0221940.s012.xlsx]

## Sheet: Fig.2A
	HCFs			NHDFs
	Ctrl	DOX		Ctrl	DOX
	0.956711	1.91658		0.967894	0.681343
	1.06241	4.27679		0.844661	0.581747
	0.956711	1.95945		0.967894	2.14705
	1.11599	1.33522		1.21955	1.32493
	0.956711	3.50687	mean	1	1.18377
	0.951467	6.0188	SEM	0.0685908	0.360868
mean	1	3.16895
SEM	0.0290549	0.727026

## Sheet: Fig.2B
	HCFs					NHDFs
DOX/h	0	24	48	72	DOX/h	0	48	72
	1.03329	0.994436	2.51472	3.13701		0.969334	0.843523	2.00392
	1.13392	0.95547	2.13568	3.90849		0.931547	0.674475	2.25738
	0.787887	0.946932	1.80365	1.81594		0.969334	1.57064	1.39954
	1.03778	0.795278	1.51851	1.60429		0.944581	1.24965	0.955125
	1.00712			4.68011		1.08909
						1.09612
mean	1	0.923029	1.99314	3.02917	mean	1	1.08457	1.65399
SEM	0.0572337	0.0438207	0.214776	0.592141	SEM	0.0298959	0.20203	0.294347

## Sheet: Fig.2C
	HCFs					NHDFs
DOX/mM	0	0.005	0.01	0.1	DOX/mM	0	0.005	0.01	0.1
	0.9263	0.82051	0.941665	1.86623		1.01639	1.01379	1.15721	0.884475
	0.858765	0.882876	1.36738	1.89189		0.976773	1.18129	0.912391	0.70722
	0.9263	1.3604	1.65859	2.25434		1.01639	1.17927	1.32552	1.64689
	1.28863	1.59959	1.68966	1.91455		0.99044	1.27295	1.55518	1.31032
mean	1	1.16584	1.41432	1.98175	mean	1	1.16182	1.23758	1.13723
SEM	0.0975192	0.188262	0.173466	0.0913968	SEM	0.00986752	0.0539636	0.13565	0.211838
