# Supplementary material for: Doxorubicin induces trans-differentiation and MMP1 expression in cardiac fibroblasts via cell death-independent pathways
Source: PLoS One. 2019 Sep 12;14(9):e0221940. doi: 10.1371/journal.pone.0221940 (PMC6742217; doi:10.1371/journal.pone.0221940)
Supplement: S3 File — (XLSX) [file pone.0221940.s013.xlsx]

## Sheet: Fig.3A
	HCFs			NHDFs
	Ctrl	DOX		Ctrl	DOX
	1	3.06767		1	1.17176
	1.31393	5.67299		0.667816	0.809213
	1	3.38764		1	1.95677
	1.53588	2.68586		1.15355	1.43874
mean	1.21245	3.70354		0.955342	1.34412
SEM	0.11324	0.581944		0.0887226	0.209184

## Sheet: Fig.3B
	HCFs					NHDFs
DOX/mM	0	0.005	0.01	0.1	DOX/mM	0	0.005	0.01	0.1
	1	0.803224	1.12418	1.74554		1	1.05079	0.837054	0.713249
	0.762503	0.892217	1.38136	1.46959		0.981151	0.952068	0.981906	0.404238
	1	2.53243	4.43263	5.51983		1	1.43067	1.90804	2.14473
	1	2.78833	4.01962	4.68241		1.41929	1.85832	2.02756	2.15677
	0.740555			2.91409	mean	1.10011	1.32296	1.43864	1.35475
				2.34739	SEM	0.106486	0.206124	0.307906	0.463887
mean	0.900612	1.75405	2.73945	3.11314
SEM	0.0609616	0.470633	0.77284	0.798396

## Sheet: Fig.3C
	HCFs
	Ctrl	DOX
	0.00085	0.00163
	0.00096	0.00175
	0.00078	0.00168
	0.00133	0.00156
mean	0.00098	0.001655
SEM	0.000122406	4.0104e-05
