# Supplementary material for: Doxorubicin induces trans-differentiation and MMP1 expression in cardiac fibroblasts via cell death-independent pathways
Source: PLoS One. 2019 Sep 12;14(9):e0221940. doi: 10.1371/journal.pone.0221940 (PMC6742217; doi:10.1371/journal.pone.0221940)
Supplement: S4 File — (XLSX) [file pone.0221940.s014.xlsx]

## Sheet: Fig.4A
HCFs					NHDFs
DOX/h	0	3	6		Ctrl	DOX
	0.984499	1.53922	1.89665		0.957802	1.66663
	1.2873	1.77811	2.17566		1.09835	1.48995
	0.984499	1.09344	2.08625		1.13074	1.18399
	0.743702	1.44658	1.13254		0.813112	1.35052
mean	1	1.46434	1.82277		1	1.42278
SEM	0.111322	0.141993	0.237317		0.0727281	0.102558

## Sheet: Fig.4B
HCFs					NHDFs
DOX/h	0	3	6		Ctrl	DOX
	0.864294	1.20994	1.91467		0.923465	1.4222
	1.17493	1.56843	2.17848		1.11715	1.62681
	0.864294	1.09794	1.47068		0.91855	1.37887
	1.09648	1.47546	1.61181		1.04084	1.54848
mean	1	1.33794	1.79391		1	1.49409
SEM	0.0799692	0.110311	0.158144		0.0482037	0.0570204

## Sheet: Fig.4C
	24 h		48 h
	Ctrl	DOX	Ctrl	DOX
	0.029	0.07	0.071	0.264
	0.032	0.069	0.053	0.245
	0.027	0.063	0.057	0.252
	0.03	0.069	0.043	0.215
mean	0.0295	0.06775	0.056	0.244
SEM	0.00104083	0.00160078	0.0058023	0.0104323
