# Supplementary material for: Doxorubicin induces trans-differentiation and MMP1 expression in cardiac fibroblasts via cell death-independent pathways
Source: PLoS One. 2019 Sep 12;14(9):e0221940. doi: 10.1371/journal.pone.0221940 (PMC6742217; doi:10.1371/journal.pone.0221940)
Supplement: S5 File — (XLSX) [file pone.0221940.s015.xlsx]

## Sheet: Fig.5B
a-SMA/GAPDH
DOX	-	+	+	+
inhinitor	-	-	LY	SB
	0.97894	2.23545	2.035	1.56376
	1.02029	1.85018	1.49951	1.31891
	0.97894	2.8283	2.62668	1.86811
	1.40947	2.64745	2.42547	1.39426
	0.97894	2.68085		2.3879
	0.97894	3.29981		1.81552
	0.654485
mean	1	2.59034	2.14667	1.72474
SEM	0.0829845	0.203733	0.24823	0.160043
IL-6 mRNA
DOX	-	+	+	+
inhinitor	-	-	LY	SB
	1.02518	1.83895	1.54018	0.813438
	0.891744	1.20636	1.83382	0.543309
	1.02518	5.00441	3.2318	1.06435
	0.955332	6.75706	3.66077	0.725848
	1.02518		3.88492	1.48261
	1.07739
mean	1	3.70169	2.8303	0.925911
SEM	0.0268364	1.31431	0.537384	0.181683
MMP1/GAPDH
DOX	-	+	+	+
inhinitor	-	-	LY	SB
	1.03578	3.01834	1.8118	4.27782
	0.767049	2.43137	1.85994	2.47265
	1.03578	3.16988	2.6345	3.1429
	1.20406	3.14934	2.17029	2.8527
	1.03578		0.497056
	0.921566		0.761614
mean	1	2.94223	1.62253	3.18652
SEM	0.0542361	0.15031	0.308409	0.336703
MMP1 production
DOX	-	+	+	+
inhinitor	-	-	LY	SB
	808.177	368.428	1172.26	461.25
	870.773	341.29	2284.74	458.595
	860.185	588.117	1112.8	1326.76
	1122.93	459.507	1732.02	1209.77
	1026.4		2260.34
	1129.6		1366
mean	969.677	439.335	1654.69	864.094
SEM	57.7727	55.6653	214.436	234.568
