# Supplementary material for: Doxorubicin induces trans-differentiation and MMP1 expression in cardiac fibroblasts via cell death-independent pathways
Source: PLoS One. 2019 Sep 12;14(9):e0221940. doi: 10.1371/journal.pone.0221940 (PMC6742217; doi:10.1371/journal.pone.0221940)
Supplement: S6 File — (XLSX) [file pone.0221940.s016.xlsx]

## Sheet: Fig.S1
48 h					72 h
DOX/mM	0	0.1	0.2	0.5	DOX/mM	0	0.1	0.2	0.5
	105.943	99.2869	70.9984	28.9224		102.126	96.8377	4.25091	9.02022
	107.132	90.4913	70.7607	26.0697		104.821	91.239	4.04355	9.22758
	98.8114	88.1141	67.4326	24.4057		94.8678	91.6537	2.28098	7.98341
	88.1141	84.5483	52.9318	22.7417		98.1856	91.4463	3.11042	8.81286
mean	100	90.6101	65.5309	25.5349		100	92.7942	3.42146	8.76102
SEM	3.78206	2.71886	3.7047	1.14122		1.89396	1.16957	0.393099	0.236144

## Sheet: Fig.S5
	MMP2			MMP9
	Ctrl	DOX		Ctrl	DOX
	1	2.56959		1	0.487577
	1.71507	1.75945		0.541312	0.637265
	1	1.34264		1	0.666961
	1.11073	1.32254		0.504606	0.510668
mean	1.20645	1.74855		0.76148	0.575618
SEM	0.148556	0.252546		0.119437	0.0388214

## Sheet: Fig.S6
	HCFs			NHDFs
	Ctrl	DOX		Ctrl	DOX
	808.177	1172.26		537.1	485.1
	870.773	2284.74		577.6	605.2
	860.185	1112.8		723.7	640.7
	1366.81	1732.02		614.5	489.3
mean	976.487	1575.45		613.225	555.075
SEM	101.337	212.628		31.0407	30.8764

## Sheet: Fig.S7
HCFs					NHDFs
DOX/h	0	24	72		Ctrl	DOX
	1	1.25525	1.64667		1	2.00698
	1.60296	0.8706	3.39673		2.64262	1.90641
	1.51195	0.402191	3.44487		1	1.04187
	1.59607	0.242916	2.27844		0.599743	1.19485
	0.76679	0.617466			0.582311	1.37827
	0.724612	1.9846
	0.901697
mean	1.15772	0.895504	2.69168		1.16493	1.50567
SEM	0.138997	0.239369	0.341116		0.340402	0.17203
